# Supplementary material for: Functional Analysis of Tomato SPDS in Response to Osmotic Stress
Source: Cells. 2026 Mar 17;15(6):533. doi: 10.3390/cells15060533 (PMC13025490; doi:10.3390/cells15060533)
Supplement: Supplementary file 1 [file cells-15-00533-s001.zip]

Archive with 7 entries (7 files):
- Figure S2.tif
- Figure S3.tif
- Figure S4.tif
- Figure S5.tif
- Figure S6.tif
- Figure S.pdf
- Figure S1.tif
